# Supplementary material for: Establishment and genomic characterization of a sporadic malignant peripheral nerve sheath tumor cell line
Source: Sci Rep. 2021 Mar 11;11:5690. doi: 10.1038/s41598-021-85055-2 (PMC7952412; doi:10.1038/s41598-021-85055-2)
Supplement: Supplementary file 4 — Supplementary Table 1. [file 41598_2021_85055_MOESM4_ESM.xlsx]

## Sheet: SNP array Chart_2XSB
Supplemental Table 1
Gene and Coordinates (GRCh37/hg19)	Gene Location	Disrupted Chromosome Region	Length	Cytoband	Event	CN value
p53	Chr 17 7,565,097-7,590,856	0-22,242,355	22242356	p13.3 - p11.1	CN Gain and LOH (3+0)	3
NF1	Chr 17 29,393,670 - 29,732,970	*25,295,032-81,195,210	55900179	q11.1 - q25.3	CN Gain	3
EZH1	Chr 17 40852293-40897071	0-22,242,355	55900179	q11.1 - q25.3	CN Gain	3
SUZ12	Chr 17 30,264,037-30,328,064	25,295,032-81,195,210	55900179	q11.1 - q25.3	CN Gain	3
EZH2	Chr 7 148,504,464-148,581,441	*68,764,795-159,138,663	90373869	q11.22 - q36.3	CN Gain	3
PTEN	Chr 10 89,622,870-89,731,687	42,356,527-135,534,747	93178221	q11.21 - q26.3	CN Gain and LOH (3+0)	3
EED	Chr 11 85955806-85989785	76,920,724-135,006,516	58085793	q13.5 - q25	CN Gain	3
CDKN2A (p16)	Chr 9 21,967,751-21,995,300	21,964,043-21,977,803	13760	p21.3	homozygous loss	0
CDKN1A (p21)	Chr 6 36644237-36655116	379,655-171,115,067	158431767	p25.3 - q27	CN Gain	3
CDKN2B (p15)	Chr 9 22002902-22009312	*21,977,803-39,179,289	17201487	p21.3 - p13.1	LOH	2
CDKN1B (p27)	Chr 12 12870302-12875305	none
CDKN2D (p19)	Chr 19 10677138-10679655	*0-59,128,983	59128983	p13.3 - q13.43	CN Gain	3
CDKN2C (p18)	Chr 1 51435642-51440309	none
CDKN3 (CIP2)	Chr 14 54863673-54886934	*20,422,694-107,349,540	86897882	q11.2 - q32.33	LOH	2
CDKN1C (KIP2, p57)	Chr 11 2904448-2906995	0-57,685,939	57685939	p15.5 - q12.1	CN Gain	3
CDK2 (CDKN2, p33)	Chr 12 56360556-56366568	37,876,400-133,851,895	95975496	q11 - q24.33	LOH	2
* SNP- genomic region changes observed in the tumor that differ from cell line
Gene	Disrupted Chromosome Region in Tumor
NF1	25,295 032 - 29,300,327 Mosaicism (50%)
NF1	29,480,648 - 81,195,210 (100%)
EZH2	68,764,795 - 159,083,795
CDKN2B	1 - 171,115,067
CDKN2D	1,965,918 - 59,128,983
CDKN3	19,280,733 - 107,349,540
