# Supplementary material for: Establishment and genomic characterization of a sporadic malignant peripheral nerve sheath tumor cell line
Source: Sci Rep. 2021 Mar 11;11:5690. doi: 10.1038/s41598-021-85055-2 (PMC7952412; doi:10.1038/s41598-021-85055-2)
Supplement: Supplementary file 5 — Supplementary Table 2. [file 41598_2021_85055_MOESM5_ESM.xlsx]

## Sheet: Bushman_2027 KnownGene_83
Supplemental Table S2
BUSHMAN LAB CANCER GENES:
http://www.bushmanlab.org/assets/doc/allOnco_Feb2017.tsv
Literature currated list of Cancer Genes Potentially Associated in MPNST pathogenesis
AP3B1	ITGB8
CD44	KCNK12
CHL1	KDR
ENPP2	KIT
ITGB4	KRAS
LAMA3	LOXL2
MET	MAF1
PTEN	MDM2
TP53	MEIS1
BIRC5	MMP12
BRAF	MMP13
CCNE2	MRAS
CDH1	MSH2
CDK4	MTAP
CDK6	MYC
CDKN2A	NF1
CDKN2B	NF2
COX2	NME1
CTSB	NRAS
CUL1	NRG1
DAB2	NRG2
DHX15	NRG3
EED	NRG4
EGFR	PDGFA
EGR1	PDGFRA
ERBB2	PDGFRL
ERBB3	RAC1
ERBB4	RASSF1
ERRFI1	RASSF2
EZH1	RB1
EZH2	RBBP4
FGFR1	RBBP7
FOXM1	RRAS
FOXR2	RRAS2
GATA3	SOX9
GLTSCR2	SULT2A1
HECW1	SUZ12
HGF	TAGLN
HMMR	TERT
HRAS	TOP2A
IGF1R	TP73
	TYK2
