# Supplementary material for: Establishment and genomic characterization of a sporadic malignant peripheral nerve sheath tumor cell line
Source: Sci Rep. 2021 Mar 11;11:5690. doi: 10.1038/s41598-021-85055-2 (PMC7952412; doi:10.1038/s41598-021-85055-2)
Supplement: Supplementary file 6 — Supplementary Table 3. [file 41598_2021_85055_MOESM6_ESM.xlsx]

## Sheet: Sheet1
Supplemental Table S3
Antibody	Company	Catalog	Dilution used	Assay
p16	Bethyl	A301-267A	1000	Western
p53	Bethyl	A300-247A	1000	Western
NF1	Bethyl	A300-140A	1000	Western
NF1	Cell Signal	4623	1000	Western
Actinin	Cell Signal	6487	1000	Western
pCRAF	Cell Signal	9421	1000	Western
Sox2	Cell Signal	3579	100	IHC
Sox10	Abcam	ab212843		IHC/ICC-IF
S100b	Novus	NBP2-54426		IHC/ICC-IF
Nestin	EMD	MAB5326		IHC/ICC-IF
pan-Ras	EMD	05-516	500	Western
pan-Ras	Santa Cruz	sc-166691	250	Western
