# Supplementary material for: Establishment and genomic characterization of a sporadic malignant peripheral nerve sheath tumor cell line
Source: Sci Rep. 2021 Mar 11;11:5690. doi: 10.1038/s41598-021-85055-2 (PMC7952412; doi:10.1038/s41598-021-85055-2)
Supplement: Supplementary file 7 — Supplementary Table 4. [file 41598_2021_85055_MOESM7_ESM.xlsx]

## Sheet: FinalVar_Cell Line Variants
Supplemental Table 4
Bold Red-pathogenic, red- likely pathogenic
Varsome Output
CELL LINE
Variant	Chromosome	Position	RS ID	Ref seq	Var seq	Type	HGVS	Genes	Function	Coding impact	CGD inheritance	ClinVar class	ClinVar disease	Cosmic primary site	Allelic balance	Frequency	1000Genomes	Sift score	Sift prediction	Mutation taster prediction	PolyPhen-2 HVAR	PolyPhen-2 HDIV	PrimateAI	Coverage	Class	COSMIC Id	dbscSNV ADA	dbscSNV RF	Min splice distance	CADD score	CADD prediction	BayesDel AddAF score	BayesDel AddAF prediction	BayesDel noAF score	BayesDel noAF prediction	EIGEN raw coding	EIGEN prediction	REVEL score	REVEL prediction	MetaSVM score	MetaSVM prediction	ACMG rules	Comments
chr7:140453136 A⇒T	chr7	140453136	rs113488022	A	T	SNV	NM_004333.6:c.1799T>A(p.Val600Glu)	BRAF	coding,non-coding exon	missense	AD	Pathogenic		Thyroid	0.2586	3.97994e-06				D	0.943	0.971	0.8927000000000002	58	5.34722	COSV56056643			58	28.8	P	0.3991	D	0.3355	D	0.4454	P	0.931	P	-0.7685000000000001	T	PP5_Very Strong,PP3,PM1_Strong,PM2,PM5,PP2
chr17:7578398 G⇒C	chr17	7578398	rs1064795203	G	C	SNV	ENST00000269305.4:c.532C>G(p.His178Asp)	TP53	coding,3'flank,non-coding exon	missense	AD	Likely Pathogenic		Breast	1			0.003	['D']	D	1.0,0.82,0.997,0.999	1.0,0.999,0.902	0.49950000000000006	89	5.33819	COSV52693338			28	24.9	P	0.4614	D	0.4249	D	0.5717	P	0.892	P	0.9997	D	PP5_Very Strong,BP6,PP3,PM1,PM2,PM5,PP2
chr11:68154050 C⇒T	chr11	68154050	rs121908661	C	T	SNV	NM_002335.4:c.1282C>T(p.Arg428Ter)	LRP5	NMD,coding,5'utr,non-coding exon	nonsense	AD/AR/Digenic	Pathogenic			0.7023					A				131	5.32639				131	38	P	0.625	D	0.66	D	0.5898	P					PP5,PVS1,PP3,PM2
chr10:89653814 C⇒T	chr10	89653814	rs587780004	C	T	SNV	NM_000314.8:c.112C>T(p.Pro38Ser)	PTEN	5'utr,coding,non-coding exon	missense	AD	Uncertain significance		Skin	1			0.003	['D']	D	0.996	1.0	0.8577000000000001	82	5.3125	COSV64289791			33	26.3	P	0.557	D	0.5623	D	0.8778	P	0.957	P	1.023	D	PP3,PM1_Strong,PM2,PM5,PP2
chr8:113267509 C⇒T	chr8	113267509		C	T	SNV	NM_198123.2:c.10010G>A(p.Trp3337Ter)	CSMD3	NMD,coding,non-coding exon	nonsense				Skin	0.6755000000000001					A				151	5.30556	COSV52147148			27	49	P	0.6221	D	0.6559	D	0.9218	P					PVS1,PP3,PM2
chr11:71725049 delAG	chr11	71725049	rs988705691	AG		Deletion (2)	NM_006185.4:c.3499_3500delCT(p.Leu1167AlafsTer39)	NUMA1	NMD,coding,intronic,5'flank	frameshift					0.6000000000000001									100	5.30556				1109													PVS1,PP3,PM2
chr19:10260128 C⇒T	chr19	10260128		C	T	SNV	NM_001130823.3:c.2586+1G>A	DNMT1	intronic,splicing,splicing-ACMG,3'flank		AD				0.6000000000000001					D				70	5.30556		1	0.938	1	35	P	0.625	D	0.66	D	1.181	P					PVS1,PP3,PM2
chr1:156849068 C⇒T	chr1	156849068	rs764992664	C	T	SNV	NM_002529.3:c.1960C>T(p.Arg654Cys)	NTRK1	coding,non-coding exon	missense	AR	Uncertain significance		Large Intestine	0.5225	1.59411e-05		0.0	['D']	D	1.0,0.989	1.0	0.9295	178	4.3125	COSV62328796			87	28.1	P	0.3587	D	0.3603	D	0.6006	P	0.789	P	0.8600000000000001	D	PP5,PP3,PM1,PM2,PP2
chr19:8809018 G⇒A	chr19	8809018		G	A	SNV	NM_178525.5:c.34C>T(p.Gln12Ter)	ACTL9	coding	nonsense					0.23940000000000003					D				71	4.29792					27	P	-0.02196	T	-0.2693	T	-0.1307	B					PVS1,BP4,PM2
chr2:178762786 G⇒A	chr2	178762786		G	A	SNV	NM_016953.4:c.1301C>T(p.Pro434Leu)	PDE11A	coding,splicing,splicing-ACMG,3'flank,non-coding exon	missense	AD				0.6448000000000002			0.014,0.013,0.144	['D', 'T']	D	0.787,0.164	0.973,0.589	0.8872000000000001	183	4.28403		0.9928	0.902	2	33	P	0.277	D	0.1601	D	0.784	P	0.443	B	-0.8935000000000001	T	PP3_Strong,PM2,BP1
TUMOR
Variant	Chromosome	Position	RS ID	Ref seq	Var seq	Type	HGVS	Genes	Function	Coding impact	CGD inheritance	ClinVar class	ClinVar disease	Cosmic primary site	Allelic balance	Frequency	1000Genomes	Sift score	Sift prediction	Mutation taster prediction	PolyPhen-2 HVAR	PolyPhen-2 HDIV	PrimateAI	Coverage	Class	COSMIC Id	dbscSNV ADA	dbscSNV RF	Min splice distance	CADD score	CADD prediction	BayesDel AddAF score	BayesDel AddAF prediction	BayesDel noAF score	BayesDel noAF prediction	EIGEN raw coding	EIGEN prediction	REVEL score	REVEL prediction	MetaSVM score	MetaSVM prediction	ACMG rules	Comments
chr7:140453136 A⇒T	chr7	140453136	rs113488022	A	T	SNV	NM_004333.6:c.1799T>A(p.Val600Glu)	BRAF	coding,non-coding exon	missense	AD	Pathogenic		Thyroid	0.4091	3.97994e-06				D	0.943	0.971	0.8927000000000002	44	5.34722	COSV56056643			58	28.8	P	0.3991	D	0.3355	D	0.4454	P	0.931	P	-0.7685000000000001	T	PP5_Very Strong,PP3,PM1_Strong,PM2,PM5,PP2
chr17:7578398 G⇒C	chr17	7578398	rs1064795203	G	C	SNV	ENST00000269305.4:c.532C>G(p.His178Asp)	TP53	coding,3'flank,non-coding exon	missense	AD	Likely Pathogenic		Breast	1			0.003	['D']	D	1.0,0.82,0.997,0.999	1.0,0.999,0.902	0.49950000000000006	86	5.33819	COSV52693338			28	24.9	P	0.4614	D	0.4249	D	0.5717	P	0.892	P	0.9997	D	PP5_Very Strong,BP6,PP3,PM1,PM2,PM5,PP2
chr11:68154050 C⇒T	chr11	68154050	rs121908661	C	T	SNV	NM_002335.4:c.1282C>T(p.Arg428Ter)	LRP5	NMD,coding,5'utr,non-coding exon	nonsense	AD/AR/Digenic	Pathogenic			0.6825000000000001					A				126	5.32639				131	38	P	0.625	D	0.66	D	0.5898	P					PP5,PVS1,PP3,PM2
chr10:89653814 C⇒T	chr10	89653814	rs587780004	C	T	SNV	NM_000314.8:c.112C>T(p.Pro38Ser)	PTEN	5'utr,coding,non-coding exon	missense	AD	Uncertain significance		Skin	1			0.003	['D']	D	0.996	1.0	0.8577000000000001	53	5.3125	COSV64289791			33	26.3	P	0.557	D	0.5623	D	0.8778	P	0.957	P	1.023	D	PP3,PM1_Strong,PM2,PM5,PP2
chr8:113267509 C⇒T	chr8	113267509		C	T	SNV	NM_198123.2:c.10010G>A(p.Trp3337Ter)	CSMD3	NMD,coding,non-coding exon	nonsense				Skin	0.5909000000000001					A				132	5.30556	COSV52147148			27	49	P	0.6221	D	0.6559	D	0.9218	P					PVS1,PP3,PM2
chr11:71725049 delAG	chr11	71725049	rs988705691	AG		Deletion (2)	NM_006185.4:c.3499_3500delCT(p.Leu1167AlafsTer39)	NUMA1	NMD,coding,intronic,5'flank	frameshift					0.5854									123	5.30556				1109													PVS1,PP3,PM2
chr19:10260128 C⇒T	chr19	10260128		C	T	SNV	NM_001130823.3:c.2586+1G>A	DNMT1	intronic,splicing,splicing-ACMG,3'flank		AD				0.6458000000000002					D				48	5.30556		1	0.938	1	35	P	0.625	D	0.66	D	1.181	P					PVS1,PP3,PM2
chr1:156849068 C⇒T	chr1	156849068	rs764992664	C	T	SNV	NM_002529.3:c.1960C>T(p.Arg654Cys)	NTRK1	coding,non-coding exon	missense	AR	Uncertain significance		Large Intestine	0.41400000000000003	1.59411e-05		0.0	['D']	D	1.0,0.989	1.0	0.9295	157	4.3125	COSV62328796			87	28.1	P	0.3587	D	0.3603	D	0.6006	P	0.789	P	0.8600000000000001	D	PP5,PP3,PM1,PM2,PP2
chr19:8809018 G⇒A	chr19	8809018		G	A	SNV	NM_178525.5:c.34C>T(p.Gln12Ter)	ACTL9	coding	nonsense					0.4388000000000001					D				98	4.29792					27	P	-0.02196	T	-0.2693	T	-0.1307	B					PVS1,BP4,PM2
chr2:178762786 G⇒A	chr2	178762786		G	A	SNV	NM_016953.4:c.1301C>T(p.Pro434Leu)	PDE11A	coding,splicing,splicing-ACMG,3'flank,non-coding exon	missense	AD				0.7449000000000001			0.014,0.013,0.144	['D', 'T']	D	0.787,0.164	0.973,0.589	0.8872000000000001	196	4.28403		0.9928	0.902	2	33	P	0.277	D	0.1601	D	0.784	P	0.443	B	-0.8935000000000001	T	PP3_Strong,PM2,BP1
